# Supplementary material for: Interaction of the mitochondrial calcium/proton exchanger TMBIM5 with MICU1
Source: Commun Biol. 2025 Sep 19;8:1348. doi: 10.1038/s42003-025-08839-6 (PMC12449474; doi:10.1038/s42003-025-08839-6)
Supplement: Supplementary file 4 — Supplementary Data 1 [file 42003_2025_8839_MOESM4_ESM.xlsx]

## Sheet: Figure 1c
MCU			MICU1				MICU2			Letm1
WT	T5KO		WT	T5KO			WT	T5KO		WT	T5KO
1.14028	1.12625		0.889757	1.08894			1.14078	1.12554		1.33771	1.15764
0.968394	0.81516		1.15687	0.96232			0.987447	0.97117		3,131248*	0.80031
0.891723	0.951324		1.05941	1.13779			1.13307	0.869903		0.826408	0.798823
1.01379	0.806475		0.893969	0.82335			0.916727	0.530226		0.70737	0.554199
1.08589	0.808824						1.02771	1.42762		0.782192	0.886915
0.852285	0.964722						0.583458	0.778233		0.757505	0.609577
1.18441	0.888917						1.21081	0.72831		0.612978	1.03713
1.05971	1.400163*
0.801111	0.751953
1.0024	0.769701

## Sheet: Figure 1d
WT	T5 KO
100509919	117868426
92919073	87940689
11604377	84867224

## Sheet: Figure 1e
WT	MICU1 KO	MICU2 KO	MCU KO
0.340926	0.882573	0.588241	1.48081
0.442665	1.7451	0.713245	1.06568
0.258079	1.91442	0.894318	1.82711
0.684481	2.29721	0.791578	1.38627
0.992848	0.43455		1.27619
0.365857	0.340096		0.623228
0.567665	0.893313		1.01753
1.42543	0.641152		1.33764
0.559392	1.01267		1.20147
0.678044	2.95746
1.13456
0.432214
0.886408
0.650089
0.604927
0.558618
1.27981
0.865792
0.774631
0.608414
0.969482
0.936991

## Sheet: Figure 2a
w1118	w1118,CG2076-KO/FM7	w1118,CG2076-KO/w1118,CG2076-KO	w1118,CG2076-KO/Y
116	54	1	0
91	72	0	0
95	44	1	0
	31		0

## Sheet: Figure 2b
w1118 male	CG2076-KO male
100	53
100	89
100	77
100	73
100	80

## Sheet: Figure 2c
w1118_male_day 4	CG2076-KO-A_male_day 4	w1118_male_day 11	CG2076-KO-A_male_day 11
75	83.3	91.7	38.9
91.7	83.3	100	55.6
83.3	75	100	40
81.8	66.7	80	67.9
90.9	83.3	86.7	63
90.9	83.3	90.6

## Sheet: Figure 2d
Day	dTmbim5-KO male	ctrl male
4	1
6	1
8	1
8	1
8	1
8	1
8	1
8	1
8	1
8	1
8	1
8	1
8	1
8	1
8	1
8	1
8	1
8	1
9	1
11	1
11	1
11	1
11	1
11	1
12	1
12	1
12	1
12	1
12	1
13	1
13	1
13	1
13	1
13	1
13	1
13	1
15	1
15	1
15	1
15	1
15	1
16	1
18	1
22	1
23	1
29	1
29	1
33	1
39	1
46	1
50	1
52	1
56	1
4		1
4		1
28		1
42		1
44		1
46		1
51		1
61		1
61		1
43		1
50		1
50		1
52		1
53		1
53		1
53		1
53		1
53		1
53		1
57		1
57		1
57		1
57		1
57		1
57		1
57		1
57		1
60		1
61		1
61		1
61		1
61		1
61		1
64		1
64		1
64		1
64		1
64		1
64		1
64		1
64		1
67		1
68		1
68		1
68		1
68		1
68		1
71		1
71		1
71		1
71		1
71		1
71		1
71		1
71		1
71		1
71		1
71		1
71		1
71		1
74		1
74		1
74		1
74		1
75		1
75		1
75		1
75		1
75		1
75		1
75		1
79		1
79		1
79		1
79		1
78		1
78		1
78		1
81		1
81		1
81		1
82		1
82		1
82		1
85		1
86		1
86		1
88		1
88		1
88		1
40		1
40		1
40		1
40		1
40		1
40		1
40		1
43		1
47		1
47		1
50		1
50		1
54		1
54		1
57		1
57		1
57		1
57		1
57		1
61		1
61		1
61		1
61		1
61		1
61		1
64		1
68		1
68		1
68		1
68		1
68		1
70		1
70		1
70		1
70		1
75		1
75		1
75		1
75		1
75		1
78		1
78		1
78		1
78		1
78		1
82		1
82		1
82		1
82		1
82		1
82		1
82		1
82		1
82		1
82		1

## Sheet: Figure 2e ATP
KO/Y,head	KO/Y,thorax	w1118,male,head	w1118,male,thorax
26.2908	79.5935	59.0241	114.289
25.5308	75.6399	49.0012	98.1474
43.4861	102.86	81.7775	142.244
39.6644	90.9829	73.8554	128.483
42.7191	99.9065	57.8375	115.62
38.7186	91.551	53.2785	110.178
51.9584	76.3474	58.8963	112.179
49.7386	68.5901	57.336	104.784
56.0668	90.1845	97.4676	102.657
51.8294	79.2072	90.5319	91.4275

## Sheet: Figure 2g PEG
Time (s)	w1118													w1118,dT5-KO
0	0.855855	0.960916	0.839767	0.888193	0.853275	0.794382	0.866757	0.885638	0.866746	0.850349	0.824339	1.17604	0.982643	0.752347	0.887144	0.849187	0.869621	0.786626	0.781683	0.813519	0.868278	0.768717	0.871981	0.857562	0.933467
7.863	0.889492	0.991421	0.846317	0.897144	0.853616	0.793458	0.842043	0.883649	0.868324	0.85113	0.830068	1.13567	0.976731	0.761423	0.924491	0.837874	0.873543	0.815315	0.77418	0.807321	0.815841	0.759201	0.871015	0.857887	0.924702
15.879	0.868911	1.01501	0.843559	0.88668	0.850428	0.803502	0.854844	0.881161	0.865412	0.848785	0.82971	1.08435	0.983382	0.772272	0.919496	0.82232	0.867151	0.780266	0.76985	0.816061	0.820723	0.755575	0.868923	0.862121	0.920633
23.898	0.86183	0.982675	0.838733	0.87672	0.848946	0.792881	0.835072	0.885762	0.855583	0.859991	0.826666	1.00674	0.975746	0.785416	0.849204	0.82142	0.866134	0.785919	0.764511	0.806685	0.824817	0.765242	0.867796	0.871567	0.918755
31.897	0.854416	0.934375	0.831953	0.879115	0.845644	0.79773	0.861181	0.942583	0.85898	0.853476	0.824339	0.963242	0.967617	0.76111	0.815902	0.815122	0.86352	0.77221	0.766099	0.807639	0.860877	0.772644	0.871498	0.861144	0.918129
39.925	0.860944	0.893498	0.82931	0.879367	0.846896	0.786416	0.892991	0.88427	0.869173	0.845918	0.834902	0.955731	0.95801	0.762571	0.788427	0.81345	0.863374	0.770514	0.75975	0.802871	0.824659	0.766753	0.866508	0.868961	0.918442
47.923	0.856518	0.851401	0.825173	0.874073	0.84758	0.787108	0.911368	0.904164	0.861772	0.841227	0.821832	0.935703	0.955546	0.764553	0.772728	0.811908	0.858144	0.765144	0.760903	0.808752	0.821353	0.761919	0.865864	0.85919	0.91625
55.924	0.861166	0.850384	0.823794	0.885041	0.838925	0.788379	0.847873	0.880416	0.874634	0.842791	0.823264	0.924124	0.965892	0.755268	0.766781	0.807923	0.848992	0.770373	0.760903	0.80303	0.81348	0.75346	0.866025	0.85919	0.906233
63.937	0.856629	0.841233	0.828735	0.866508	0.838925	0.786762	0.846225	0.88514	0.871236	0.846961	0.826666	0.926628	0.962197	0.74661	0.757267	0.79404	0.852188	0.819273	0.777643	0.800487	0.822297	0.756028	0.864093	0.854305	0.908111
71.947	0.857846	0.820693	0.812993	0.871299	0.842341	0.783299	0.871953	0.884519	0.853398	0.848785	0.826129	0.912232	0.960227	0.749113	0.757267	0.783884	0.847539	0.76359	0.755997	0.800487	0.824502	0.755726	0.861518	0.853002	0.904042
79.955	0.840918	0.801576	0.809775	0.884033	0.841772	0.796575	0.891218	0.880291	0.858009	0.84253	0.825592	0.915362	0.948156	0.755685	0.756552	0.774115	0.849427	0.766981	0.75542	0.801758	0.814739	0.762372	0.862001	0.854956	0.91625
87.972	0.847889	0.807982	0.806787	0.863735	0.838811	0.789186	0.857505	0.88054	0.860194	0.841227	0.82416	0.906912	0.965153	0.757355	0.746324	0.764474	0.84812	0.759491	0.756719	0.80001	0.818833	0.762524	0.862323	0.851699	0.91625
95.995	0.835164	0.815303	0.805523	0.873064	0.837557	0.784454	0.836214	0.876437	0.857039	0.849306	0.835798	0.904722	0.944215	0.739829	0.753817	0.757661	0.845942	0.757936	0.754122	0.799534	0.827809	0.758445	0.864093	0.853328	0.915624
103.972	0.833947	0.800559	0.799548	0.868651	0.835393	0.78226	0.847493	0.903791	0.851336	0.841749	0.822727	0.907225	0.950619	0.752347	0.746562	0.754575	0.839259	0.764296	0.74835	0.798739	0.840407	0.753309	0.861035	0.851699	0.912181
111.978	0.825647	0.809203	0.795296	0.862978	0.836304	0.781336	0.858265	0.880913	0.856917	0.839143	0.813775	0.904409	0.92303	0.757772	0.731933	0.749948	0.837515	0.760481	0.748639	0.799375	0.840091	0.766148	0.861357	0.854956	0.907485
119.984
127.989	0.982103	1.01796	0.875849	0.895758	0.899059	0.88316	0.931266	0.889741	0.863955	1.02886	1.06408	0.984522	0.984121	0.913729	0.954344	0.91089	0.88255	0.859833	0.92209	0.807162	0.833635	0.886388	1.07497	1.05656	0.969779
135.995	0.97491	0.984811	0.901359	0.942405	0.908284	0.931069	0.951671	0.914732	0.901208	1.01401	1.01413	0.988904	0.986585	0.936783	0.941261	0.931971	0.896351	0.880467	0.916462	0.86199	0.846862	0.925663	1.02458	1.01259	0.976666
144.001	0.991287	0.979828	0.904002	0.946314	0.944046	0.984521	0.963204	0.93102	0.919408	1.04398	1.01073	0.990468	0.98757	0.948883	0.941498	0.952153	0.9087	0.915799	0.947342	0.824643	0.901819	0.935934	1.02796	1.00478	0.972596
152.007	0.988299	0.990302	0.909747	0.957912	0.954182	1.00438	0.983229	0.961109	0.935304	1.02886	1.01879	0.990781	0.984121	0.960568	0.956485	0.956267	0.910444	0.924702	0.956866	0.84578	0.909377	0.953154	1.02152	1.02823	0.976979
160.012	0.986197	0.987048	0.919745	0.974932	0.968077	0.972745	0.968273	0.971304	0.954962	1.02183	1.01538	0.990468	0.984614	0.961089	0.95589	0.961409	0.919887	0.934453	0.96105	0.836404	0.914731	0.955269	1.01782	1.02758	0.977918
168.018	1.00667	0.993657	0.92572	0.973923	0.968646	0.965934	0.975625	0.982619	0.956297	1.02339	1.01735	0.993285	0.994714	0.961298	0.958388	0.966422	0.923082	0.954946	0.962926	0.835608	0.919455	0.964936	1.03134	1.01194	0.979483
176.024	1.00822	0.98837	0.928937	0.974428	0.96876	0.983135	0.976891	0.999653	0.975469	1.02026	1.01144	0.997979	0.997177	0.96787	0.966713	0.963466	0.940951	0.955936	0.981253	0.837993	0.930793	0.991371	1.02523	1.0139	0.979796
184.03	1.00645	0.992132	0.931695	0.982118	0.964319	0.991794	0.983863	1.00562	0.96928	1.01766	1.00661	0.997353	0.993729	0.971939	0.976466	0.96398	0.949087	0.96173	0.973893	0.851501	0.937879	0.972187	1.02104	1.0178	0.984492
192.035	1.00335	0.995996	0.932729	0.988801	0.982314	0.992487	0.982468	1.02614	0.975469	1.03277	0.996941	0.996101	1.01122	0.972251	0.971352	0.964623	0.960273	0.961447	0.977934	0.859924	0.964333	0.979136	1.02168	1.01618	0.98637
200.041	1.00147	0.980947	0.933304	0.97821	0.977758	0.982327	0.988171	0.998783	0.97474	1.01036	0.998732	0.997666	1.00186	0.969957	0.992879	0.961409	0.967682	0.971198	0.979088	0.861036	0.954413	0.991522	1.0204	1.00869	0.985744
208.047	1.00689	1.00118	0.933304	0.99233	0.982997	0.9896	0.993748	0.998907	0.975711	1.00593	0.998553	1.00674	1.00309	0.98164	0.988122	0.962437	0.975818	0.976146	0.979954	0.863579	0.961027	0.987292	1.01766	1.00803	0.978857
216.053	0.993942	0.986743	0.935372	0.998382	0.985958	0.993063	0.98551	1.01905	0.97377	1.0015	0.986198	1.00173	1.0026	0.969122	0.980153	0.964108	0.97204	0.961871	0.972883	0.868983	1.02669	0.988349	1.01492	1.00738	0.992944
224.058	1.00124	0.987251	0.937671	0.985144	0.975822	0.993987	0.984116	1.03832	0.98105	0.999414	0.990137	1.00205	1.01245	0.981849	0.982888	0.961923	0.968118	0.987027	0.984572	0.871843	0.974884	0.987746	1.01702	1.00608	0.985118
232.064	1.00556	0.98054	0.937096	0.991952	0.987894	0.99468	0.993748	0.995053	0.982506	1.00202	0.986019	1.00267	1.02058	0.980284	0.976941	0.959738	0.977416	0.998758	1.00319	0.887417	0.975828	1.00602	1.01476	1.01031	0.988248
240.07	1.01585	0.9962	0.936751	0.995608	0.986869	1.01223	0.991467	1.0004	0.996097	1.0041	0.985482	1.00424	1.02551	0.985604	0.985504	0.957938	0.969425	0.980668	1.00001	0.895522	0.99378	0.998773	1.01364	1.00641	0.994822
248.075	1.00191	0.988878	0.935717	0.988044	0.988122	0.990985	1.00465	1.00711	0.994276	0.995765	0.982796	1.00173	1.02625	0.979553	0.978725	0.95601	0.97727	1.0078	1.00607	0.908554	0.991103	0.992278	1.01283	1.00478	0.986683
256.081	1.00987	0.9841	0.935487	0.999895	0.991766	1.03347	0.991086	1.00115	0.989059	1.00697	0.989779	0.999857	1.02945	0.976841	0.988478	0.953567	0.975963	0.994234	1.01574	1.10816	0.988741	1.003	1.01009	1.00413	0.992005
264.087	1.00622	0.984302	0.935143	0.997878	0.990286	0.991101	1.00604	1.02265	1.01406	0.999153	0.977604	1.0058	1.03462	0.979762	0.994782	0.953182	0.98003	0.998334	1.01733	0.928895	0.997402	1.00512	1.00881	1.00445	0.991692
272.093	0.998589	0.993251	0.934568	1.00267	0.989147	0.993179	0.991213	1.00972	0.994398	0.998892	0.983513	1.00737	1.03955	0.984039	0.995852	0.953053	0.982355	1.003	1.03248	0.934935	0.994568	1.01176	1.01122	1.00347	0.996074
280.098	1.00346	0.983794	0.93227	0.984514	0.9863	0.999644	0.996917	1.01209	1.00362	0.993159	0.978857	1.00173	1.03216	0.97778	0.993474	0.952153	0.979159	1.003	1.02772	0.932074	1.01331	1.00149	1.00881	1.00347	1.00077
288.104	1.00324	0.98237	0.932615	0.986152	0.989261	0.993872	0.999704	1.0193	1.00362	0.991856	0.984408	1.00173	1.03019	0.980597	1.00489	0.951382	0.981773	0.997203	1.06004	1.1169	0.986064	1.00043	1.00865	1.00445	0.997639
296.11	1.00047	0.985015	0.93181	0.99586	0.989944	0.991447	0.99134	1.0234	0.993427	0.992117	0.980648	1.00737	1.03536	0.976841	0.992403	0.94894	0.974075	1.01119	1.04561	0.916977	0.991733	1.00587	1.0051	1.00185	0.999204
304.116	1.00456	0.986336	0.9325	0.994726	0.982086	0.996527	0.988551	1.02004	1.01066	0.985862	0.978857	1.00173	1.0292	0.980493	0.970875	0.947012	0.98802	1.00074	1.0446	0.919042	0.984961	1.00376	1.00543	1.00152	1.00014
312.121	1.00678	0.989285	0.929282	0.985774	0.981631	0.996412	0.981835	1.02054	0.999615	0.995505	0.976351	1.00392	1.02649	0.975589	0.980628	0.944569	0.979159	0.998051	1.04936	0.933187	0.985434	1.00935	1.00768	1.00152	1.00265
320.127	1.01054	0.990506	0.929167	0.982118	0.983681	0.990524	0.981581	1.01843	0.998039	0.991856	0.980648	1.00768	1.02748	0.987482	0.980272	0.945598	0.987003	1.00215	1.05081	1.12787	0.996457	1.00512	1.00784	1.00641	1.00046
328.133	0.999475	0.987353	0.926409	0.989935	0.995298	0.99722	0.993368	1.02091	1.00483	0.991335	0.987273	1.01018	1.02452	0.979241	0.985862	0.944055	0.992815	0.993952	1.04547	0.937001	1.03094	1.00904	1.00446	1.00706	1.00014
336.139	1.02083	0.985828	0.92549	0.992078	0.994956	1.00403	0.97968	1.02377	0.99816	0.998632	0.977962	1.0033	1.02009	0.971625	0.986456	0.944312	0.986423	0.99381	1.05831	0.929532	0.985907	1.00481	1.00092	0.99924	1.0014
344.144	0.999253	1.00149	0.926754	0.99586	0.990286	0.995026	0.984623	1.02626	0.993913	0.990032	0.977246	0.999231	1.01861	0.976841	0.985029	0.940456	0.984825	1.00059	1.04879	0.956072	0.996772	1.00768	1.00221	1.0038	1.0014
352.15	1.00147	0.978202	0.922502	0.984892	0.998031	0.995257	0.988425	1.02875	0.996582	0.990293	0.975993	1.00267	1.01516	0.970478	0.990619	0.937885	0.985696	0.995083	1.04763	0.948284	1.00055	0.999679	1.00317	1.0051	1.02018
360.156	1.00556	0.974745	0.920664	0.983631	1.00065	1.00923	0.975371	1.02527	0.999494	0.991335	0.980469	0.997979	1.01541	0.971416	0.99716	0.939299	0.991653	0.997627	1.04604	0.941133	0.998032	1.00587	1.00108	1.0038	1.00046
368.162	0.99715	0.969558	0.923192	0.990061	1.00429	1.00068	0.978666	1.02477	1.01442	0.997589	0.976351	1.00643	1.0159	0.969748	1.00537	0.936342	0.983953	0.995931	1.05788	0.932074	1.00953	1.0092	0.999631	0.996634	1.00014
376.167	0.999364	0.98237	0.91963	0.981992	1.01546	1.00276	0.971189	1.03745	1.00022	0.994202	0.981006	1.00674	1.01467	0.97173	0.992522	0.934928	0.982646	1.00215	1.04778	0.955913	0.999291	1.00859	0.998665	1.00315	1.00672
384.173	0.996044	0.978709	0.920664	0.986658	1.00737	0.99468	0.980567	1.03559	0.993306	0.990553	0.974918	1.00486	1.01294	0.966723	0.98943	0.933	0.98497	1.00441	1.06134	0.955913	1.00118	1.00013	0.999953	0.997612	0.998265
392.179	1.00899	0.97932	0.916067	0.990818	1.0117	0.993987	0.977019	1.02054	0.997795	0.994462	0.977783	1.00643	1.01319	0.966201	0.993711	0.934414	0.98003	0.986038	1.04792	0.961951	0.996772	1.00391	0.996412	1.00054	1.0014
400.185	1.00202	0.986032	0.916297	0.990944	1.01193	1.00276	0.976765	1.02651	1.00144	0.998111	0.973307	0.999231	1.01393	0.971416	0.987051	0.930557	0.978287	0.990136	1.06307	0.950192	1.01945	1.00436	1.00317	1.00315	1.00766
408.19	1.00434	0.977794	0.916412	0.990187	1.01796	0.998836	0.977906	1.05125	0.988695	0.998632	0.977962	0.995162	1.0122	0.964532	0.996328	0.927087	0.984534	0.999464	1.05124	1.01726	1.00134	1.02143	0.99947	0.998263	1.0014
416.196	0.998147	0.977694	0.915263	0.987414	1.00384	0.997335	0.973977	1.04404	1.00896	0.998632	0.982975	1.00267	1.00876	0.969748	0.99502	0.927729	0.984099	0.986745	1.04489	0.949556	1.00685	1.00346	0.993675	1.00445	0.997326
424.202	0.994716	0.982675	0.915952	0.984892	1.00361	1.0008	0.982088	1.02477	0.990757	0.995505	0.977067	1.00392	1.0058	0.97079	1.00679	0.927087	0.984825	0.984483	1.04965	0.95639	1.00653	1.00527	0.996412	1.00054	1.00171
432.208	1.00689	0.973728	0.914803	1.0004	0.99655	0.995141	0.984116	1.01594	1.00447	0.99785	0.978857	0.997666	1.00654	0.965993	1.00703	0.927087	1.01809	0.991973	1.03638	0.954482	1.00339	1.00859	0.994963	0.999566	1.00672
440.213	0.9987	0.974032	0.910667	0.998508	0.992905	0.992256	0.975625	1.04877	1.02085	0.999153	0.979574	1.00862	1.01762	0.966514	1.01024	0.925801	0.988166	1.0071	1.04374	0.963382	0.998504	1.00648	0.998021	0.999891	1.00766
448.219	1.00667	0.985523	0.913539	0.990944	0.994273	0.993294	0.981708	1.01718	0.994034	1.00228	0.983334	1.00518	1.00925	0.968913	1.00989	0.927729	0.99325	0.996214	1.03335	1.18031	0.999449	1.0021	0.995929	1.00087	0.998578
456.225	0.994384	0.977694	0.908943	0.997121	0.987894	0.991447	0.980694	1.00786	1.00119	1.00619	0.98029	0.994849	1.0058	0.97705	1.01096	0.92323	0.989183	0.997062	1.03941	0.982771	0.994252	1.00466	0.995607	1.00152	0.995448
464.23	0.99881	0.985523	0.908598	0.997247	0.995184	0.991216	0.985003	1.02203	0.998281	1.00254	0.981364	0.998605	1.00605	0.982057	1.01119	0.921559	0.995285	1.02405	1.03493	0.962747	1.00118	1.00285	0.995285	0.995657	0.997013
472.236	1.00622	0.979015	0.909747	1.00292	0.994842	0.988446	0.987158	1.02029	0.998887	0.996026	0.986198	1.00017	1.0058	0.972565	1.01488	0.916931	0.996156	0.996214	1.02339	0.971804	1.00937	1.00028	0.992709	0.994029	0.997013
480.242	1.00545	0.975151	0.907909	1.00418	1.00031	0.988562	0.983609	1.01482	1.00083	0.998892	0.981901	0.997979	1.00826	0.980805	1.0156	0.916032	0.99572	0.992539	1.02916	0.99008	1.0111	1.02249	0.991261	0.989469	0.998891
488.248	0	0	0	0.997121	0.991311	0.988907	0.989439	1.01122	1.01357	1.00384	0.993181	1.00299	1.00876	0	0	0	1.00357	0.996073	1.03537	0.981499	1.00181	1.01599	0.995446	0.990121	0.995448
496.253	1.08357	1.04806	0.988116	1.01578	0.994273	0.995488	0.979934	1.00898	1.00532	0.997589	0.984229	0.996727	1.00235	1.01972	1.01167	0.999973	0.989329	1.00639	1.02339	0.965924	1.01268	1.0098	0.994802	0.990772	0.995761
504.259	1.06752	1.04308	0.993517	1.0004	0.993817	1.00738	1.02746	1.01408	1.0092	0.999153	0.988705	0.997666	1.00038	1.01899	1.02452	1.00769	0.996737	1.00837	1.02627	0.968308	1.01079	1.00225	0.99448	0.987515	0.991692
512.265	1.05214	1.0322	0.997079	0.992709	0.996436	0.986599	0.999578	0.99729	1.00411	1.00541	0.9896	0.99704	1.00284	1.02107	1.0125	1.01797	1.00255	1.00399	1.02728	0.970533	1.01283	1.00617	0.99287	0.990772	0.997013
520.271	1.05259	1.03453	0.998688	0.996743	0.994386	0.990524	0.98627	1.00115	0.99998	1.00541	0.994614	1.00267	1.00161	1.01836	1.02	1.01411	0.990782	0.999182	1.01358	0.965924	1.00118	1.00693	0.998021	0.99696	1.00547
528.276	1.03389	1.02538	1.00823	0.998761	0.998145	0.987176	0.997043	1.00139	0.999009	0.999674	0.989958	1.01018	1.00112	1.03682	1.03439	1.01167	0.994122	1.00286	1.01343	0.97546	1.02685	1.00648	0.997538	0.994355	1.00734
536.282	1.03134	1.02254	1.00501	0.998761	0.99712	0.982674	0.995395	0.99356	1.00423	0.999935	0.996941	1.00173	1.00161	1.0049	1.0263	1.0127	0.991943	0.998616	1.01589	0.972758	0.995827	1.00194	0.998182	0.993703	1.00233
544.288	1.0268	1.01776	1.00673	1.00141	0.996095	0.988562	0.990199	1.01022	1.00277	1.00202	0.997837	1.00424	0.997424	1.04277	0.993117	1.01051	0.994559	1.00328	1.01805	0.99008	0.997244	1.00814	0.995124	0.9924	0.995135
552.294	1.01895	1.01633	1.01811	0.994978	1.00099	0.984752	0.998057	1.01097	0.999009	1.00124	1.00357	1.00111	0.999148	0.976215	1.02487	1.01064	0.990055	1.01713	1.01834	1.03887	0.993465	0.996658	0.99947	0.997937	0.992944
560.299	1.01629	1.00474	1.01018	0.995608	1.00076	0.996527	0.99831	1.02216	1.0001	0.997589	1.00446	1.00831	0.994468	1.03192	1.00334	1.00769	0.999207	0.996921	1.01343	0.971169	0.984175	0.997564	1.00011	0.992726	1.00046
568.305	1.00556	0.991217	1.01156	0.996617	0.998372	0.996065	1.00591	1.00475	0.995005	1.0028	1.00697	1.00111	1.00186	1.0193	1.03665	1.01219	0.993686	0.994801	1.01603	0.977049	0.989056	0.992579	0.998343	0.996634	0.99357
576.311	1.03167	1.01542	1.01075	1.00242	0.996095	0.992025	1.00769	0.990204	0.997674	0.994723	1.0093	0.999231	1.00383	1.00981	0.977179	1.02363	1.0056	0.999182	1.00622	0.979275	0.985434	0.989861	0.997538	0.9924	0.997013
584.317	1.01519	1.01603	1.01156	1.00292	0.995867	0.99468	0.999198	1.0234	0.992821	0.999153	1.005	1.00173	1.00358	1.03766	1.01119	1.02016	0.996011	0.99056	1.00232	0.999457	0.998504	1.00889	1.00333	1.00185	0.997013
592.322	0.995049	1.0203	1.01432	1.00216	0.99507	0.996296	1.00376	0.991447	0.998645	1.00515	1.00052	0.995788	0.995699	1.02744	0.996209	1.0199	0.995285	0.984907	1.00045	0.985313	0.990158	0.994845	1.00269	0.998263	1.00421
600.328	0.976018	1.03911	1.01006	0.997374	1.00122	1.00288	0.999324	1.00239	0.997674	1.00176	1.00088	1.00956	0.999148	1.0265	1.00192	1.01527	0.997609	0.993104	0.998857	0.994372	0.994724	0.99122	0.99609	0.996634	1.0039
608.334	0.990401	0.988472	1.00937	0.995986	0.998486	0.994565	1.00084	1.00873	0.998524	0.998632	1.00607	0.998918	0.998902	0.976946	1.01726	1.00781	0.9979	0.989006	0.997415	1.00804	0.999764	0.995601	1.00221	0.999891	1.0064
616.34	0.995159	0.989793	1.01018	0.996112	1.00578	0.999644	0.997169	1.00711	1.00277	1.00567	1.00321	0.995162	0.997916	1.01148	1.00549	1.02041	0.999497	0.999747	0.993663	0.994372	1.00118	0.999226	1.00044	0.996309	0.997639
624.345	1.00822	0.977998	0.997539	0.990061	1.00452	1.00161	1.0063	0.995425	0.993306	0.998371	1.00589	0.992972	0.998655	0.970269	0.97254	1.01026	1.00545	0.991832	0.985582	1.03649	1.01189	1.00512	1.0006	1.00185	0.993257
632.351	0.964842	0.990098	1.00305	1.05007	0.9986	1.05425	1.00072	1.01619	1.00665	1.0015	1.005	0.996101	0.997916	0.985604	0.980866	0.983905	1.01286	0.996214	0.995827	1.00502	1.00307	0.999226	1.00221	1.00152	1.00046
640.357	0.978784	0.980337	0.990759	0.991322	1.00361	1.0083	1.00591	0.987095	0.996825	1.0041	1.00751	0.993911	1.00457	0.999895	0.998706	0.981591	1.00197	0.996497	0.988323	1.02822	1.00622	0.99832	0.999792	1.00445	0.999204
648.363	0.976018	0.991827	0.994781	0.989557	1.00088	1.0083	0.995775	0.988339	0.994762	1.00463	1.00482	1.00017	1.00876	0.989985	0.98717	0.981334	1.00255	0.999747	0.992941	1.00724	1.00291	1.00572	0.997378	1.00608	1.00046
656.368	0.983541	1.00128	1.00777	0.989935	1.00452	1.00519	1.00325	1.00003	0.996219	0.992638	0.994076	1.00017	1.00531	0.962654	0.97266	0.981205	1.00705	0.999747	0.983129	1.01598	1.00039	1.00935	1.00011	1.00608	0.995135
664.374	0.996266	0.966203	0.986278	0.997247	1.00612	1.00622	1.00186	0.982246	0.990273	0.991335	0.993897	0.992033	0.99496	0.977571	0.980985	0.97902	1.01141	1.00865	0.983562	1.02631	0.998819	0.995298	1.00494	1.00347	0.997639
672.38	0.956764	0.980642	0.98283	1.01843	1.00486	1.00726	0.996409	0.98436	0.99367	0.992638	0.998374	1.00173	1.0026	0.937826	0.985148	0.975163	1.00371	1.00823	0.97981	1.01567	1.00118	0.994544	1.00205	1.00641	1.00734
680.386	0.980332	0.977286	0.966973	1.02423	1.00327	1.00657	1.00503	0.982246	0.996582	1.00384	0.994972	0.998918	0.998655	1.00396	0.995852	0.97285	0.999643	1.00158	0.984861	1.01201	1.00402	0.997413	1.00398	1.01357	1.00484
688.391	0.95267	0.967423	0.968237	0.985018	0.998258	1.00865	1.00338	1.01805	1.00411	0.994983	0.991749	0.999857	0.996192	0.974233	0.975752	0.959352	1.00749	1.00639	0.980675	1.01249	1.00071	0.997111	1.00462	1.00934	1.00233
696.397	0.961523	0.953085	0.979958	0.991574	1.00054	1.00068	1.00262	0.981251	1.03529	0.996808	0.994793	0.997353	0.993236	0.956812	0.989905	0.970664	0.999062	1.01784	0.990344	1.01789	1.00039	1.00179	1.00237	1.00641	0.998891

## Sheet: Figure 2g normalization
w1118	w1118,dT5-KO
1.17955	1.26331
1.22552	1.27348
1.12963	1.24189
1.15866	1.16704
1.18719	1.32967
1.3227	1.35731
1.20142	1.38739
1.18471	1.26015
1.17004	1.33547

[truncated: 15 more sheets: Figure 2h Ca, Figure 3a median, Figure 3b Climbing, Figure 3c EM, Figure 3d Ca, Figure 3e PEG, Figure 4c, Figure 4d, Figure 5a, Figure 5b, Figure 5c, Figure 5d, Figure 5e, Figure 5f, 工作表20]
